# Supplementary material for: Predicting the current and future distribution of the western black-legged tick, Ixodes pacificus, across the Western US using citizen science collections
Source: PLoS One. 2021 Jan 5;16(1):e0244754. doi: 10.1371/journal.pone.0244754 (PMC7785219; doi:10.1371/journal.pone.0244754)
Supplement: S1 Table — (CSV) [file pone.0244754.s001.csv]

	bio1	bio2	bio3	bio4	bio6	bio7	bio11	bio12	bio13	bio14	bio15	bio16	bio17	bio18	bio19	Elevation	NLCD_Forest	NLCD_Scrub	NLCD_UrbanHigh	NLCD_UrbanLow	swe_Winter	swe_Spring	swe_Summer	swe_Fall	srad_Winter	srad_Fall	vp_Winter	vp_Spring	vp_Summer	vp_Fall	dayl_Winter	dayl_Spring	dayl_Summer	dayl_Fall
bio1	1	0.28320603665275	0.627374990582851	-0.201653658973514	0.825085093575937	-0.132233533425084	0.920012590927138	-0.388388326014833	-0.242813590047677	-0.776728975957043	0.594276048822052	-0.237326982723493	-0.733480490662996	-0.646315640063072	-0.179307841740028	-0.65825518009696	-0.360244162542581	0.050149301647492	0.275554849273953	0.325914782331098	-0.929394396502708	-0.914570967480642	-0.509304028754942	-0.917023848356099	0.283043157166529	0.481831678815416	0.649499269019151	0.451521124725105	0.197532996300039	0.386555412685908	0.612084355797112	-0.634178001446761	-0.634099155377224	0.601892077026898
bio2	0.28320603665275	1	0.475612620839886	0.412680149893795	-0.171648304726899	0.713975980430655	0.105900464517397	-0.709943723218015	-0.690575949505041	-0.422060583183977	-0.120462738061024	-0.693758425372104	-0.499110316659785	-0.488220628668404	-0.673251545545783	0.15697711121559	-0.572691900160419	0.401472100512298	-0.0589557209873388	-0.130639525672216	-0.133911928671228	-0.131227122902886	-0.192659695465024	-0.223111834863021	0.638909869039135	0.668575218998031	-0.342958228890575	-0.499002704189407	-0.58168940735076	-0.592155669859724	0.564623117560242	-0.536521635527016	-0.536435947258823	0.564068464644782
bio3	0.627374990582851	0.475612620839886	1	-0.503035408077187	0.522948246184086	-0.192835627731498	0.703101577566656	-0.171547501012851	-0.0311749610286504	-0.593242458577991	0.560627865651152	-0.0256292960075651	-0.569032711983048	-0.61375186311447	0.0256905025740591	-0.317610759508523	-0.114107530117739	0.000466777684898172	0.197598066458723	0.238594183993995	-0.603358700715287	-0.543390410081906	-0.231651538421854	-0.589814248977694	0.408595329882237	0.572721884804425	0.426149107562084	0.237929281896856	-0.220878774304583	-0.00269104267070108	0.65081908100645	-0.682142242091358	-0.682141684079808	0.636660020407743
bio4	-0.201653658973514	0.412680149893795	-0.503035408077187	1	-0.598236801795373	0.900937401503227	-0.515612560719826	-0.574669955813386	-0.699647969889556	0.115369449317011	-0.682026563179039	-0.705658020116425	0.0381563012327721	0.127211403000742	-0.73964994998838	0.356595793696963	-0.491002832993899	0.417605744199348	-0.241125522415148	-0.314838802139736	0.334431289291348	0.258682764112756	-0.0514012760594819	0.212055249104374	0.243747491187205	0.115910007731766	-0.705908834243739	-0.653477719985862	-0.26036910613888	-0.44394852035208	-0.0597150613615104	0.0969295030272789	0.0969661424590159	-0.0503933403568464
bio6	0.825085093575937	-0.171648304726899	0.522948246184086	-0.598236801795373	1	-0.604550868780431	0.934847613969147	0.0575334783470212	0.217041931429583	-0.588200129517582	0.794401094923906	0.221330857835562	-0.514019427773519	-0.456675772048938	0.278176643587505	-0.791848630074337	0.00455153849944961	-0.235298573361854	0.338643356282057	0.425147926648341	-0.867059717146353	-0.823565740738017	-0.403577607798867	-0.773773492998294	-0.0732293168177977	0.13442853128041	0.922196397759359	0.788907014845351	0.482214093096842	0.68753096507502	0.342146019069306	-0.374982660993962	-0.37495224051488	0.332841677902289
bio7	-0.132233533425084	0.713975980430655	-0.192835627731498	0.900937401503227	-0.604550868780431	1	-0.417975568185718	-0.669465406335335	-0.771438214092831	-0.0006924168366958	-0.621292566910985	-0.778800205101152	-0.0965034480454477	-0.051450475670548	-0.800587919855542	0.390763357956834	-0.578778914752382	0.493954840212064	-0.232959597944944	-0.306345127224244	0.270828096644194	0.209991828436302	-0.096150966009479	0.152790385193048	0.396586529102313	0.302093127553477	-0.724639419833218	-0.750346057037675	-0.489685724743604	-0.654627184133539	0.110555095187943	-0.0730306975614645	-0.0729789675104083	0.117425026383139
bio11	0.920012590927138	0.105900464517397	0.703101577566656	-0.515612560719826	0.934847613969147	-0.417975568185718	1	-0.145222411896181	0.019715389586526	-0.703375750201466	0.752797132543586	0.024334771090067	-0.639468518139191	-0.592660864809256	0.0856110189058935	-0.676642864323936	-0.132840765359928	-0.0889752512519633	0.294426693353372	0.350612992692148	-0.91468191370018	-0.861187183661674	-0.427530989831356	-0.844715982402622	0.178017723212426	0.387604036902634	0.801050820168293	0.60243167290361	0.29421113424828	0.49676970273027	0.561872128359327	-0.591838643896091	-0.591810447024648	0.550613634932291
bio12	-0.388388326014833	-0.709943723218015	-0.171547501012851	-0.574669955813386	0.0575334783470212	-0.669465406335335	-0.145222411896181	1	0.966036005432753	0.480550603627777	0.182138748054933	0.968900327877058	0.58801307394022	0.488562353262122	0.945182674709934	-0.0428866751983833	0.746246183738845	-0.45820370597622	0.0158348618137091	0.102695993174892	0.258869159990878	0.291893529930329	0.254395847381352	0.355994714650732	-0.641878037417361	-0.660278795668934	0.309020419144378	0.523108795716197	0.473955250841018	0.432338214158625	-0.511720232676659	0.50965992982105	0.509601041094499	-0.508570203798191
bio13	-0.242813590047677	-0.690575949505041	-0.0311749610286504	-0.699647969889556	0.217041931429583	-0.771438214092831	0.019715389586526	0.966036005432753	1	0.325620016924582	0.38908458390753	0.994880620002479	0.439356457001677	0.345453546471622	0.984219365686412	-0.140378620506162	0.729020894945233	-0.481738581328253	0.0793797574373182	0.173299670226886	0.122213436065654	0.165231567775759	0.214045779561648	0.225743768123682	-0.587897044929465	-0.565641673375697	0.455276624435403	0.625715930461831	0.472529017118698	0.476702496109414	-0.39318681669516	0.381399646391251	0.381336511093016	-0.393491265631224
bio14	-0.776728975957043	-0.422060583183977	-0.593242458577991	0.115369449317011	-0.588200129517582	-0.0006924168366958	-0.703375750201466	0.480550603627777	0.325620016924582	1	-0.629425901441744	0.32522428371696	0.938670897749436	0.884192557829379	0.257152403476429	0.385675157000881	0.398198082507462	-0.138596236208896	-0.168330765943576	-0.157057400955414	0.66193363525839	0.633739285765083	0.320079171816562	0.660172052360917	-0.451560619795137	-0.631561133224212	-0.435595093789495	-0.230488339079945	0.131530259678945	-0.00504386330805758	-0.688684190128047	0.718832052773832	0.718699836274364	-0.67546472239448
bio15	0.594276048822052	-0.120462738061024	0.560627865651152	-0.682026563179039	0.794401094923906	-0.621292566910985	0.752797132543586	0.182138748054933	0.38908458390753	-0.629425901441744	1	0.384026108668975	-0.538933144772034	-0.54128753114333	0.445336340012352	-0.510739336612498	0.145959064469934	-0.238627779212117	0.25047926602029	0.290872652461745	-0.594205585675531	-0.525918748696215	-0.124970589946389	-0.513241700295206	0.0416729857617651	0.221613880862167	0.767350967548755	0.669801982089546	0.294086898197828	0.406567678264532	0.397930999278982	-0.435102257006556	-0.435080278864194	0.385607309668632
bio16	-0.237326982723493	-0.693758425372104	-0.0256292960075651	-0.705658020116425	0.221330857835562	-0.778800205101152	0.024334771090067	0.968900327877058	0.994880620002479	0.32522428371696	0.384026108668975	1	0.438611088970175	0.340519910853903	0.987555570235474	-0.141281097459589	0.727513683039037	-0.484777241823141	0.0915425126711003	0.182866425394474	0.115847610484349	0.161496919455413	0.218450642612598	0.220158212923346	-0.577135928538835	-0.554964785429727	0.460948481219716	0.636810375157682	0.474808738383028	0.48601561241887	-0.382358042302407	0.367740687994409	0.367674812495933	-0.383385718310863
bio17	-0.733480490662996	-0.499110316659785	-0.569032711983048	0.0381563012327721	-0.514019427773519	-0.0965034480454477	-0.639468518139191	0.58801307394022	0.439356457001677	0.938670897749436	-0.538933144772034	0.438611088970175	1	0.948240360500411	0.375176336333592	0.34822844180827	0.470698912658587	-0.188677690757045	-0.165010000640878	-0.144202841375721	0.620361149877059	0.589981698732874	0.333130771348625	0.625716742909214	-0.478668868211787	-0.655647840586709	-0.358809289599691	-0.142793335570532	0.240890007481507	0.121124858410768	-0.667841368337984	0.698553176027917	0.698435475671557	-0.65480083713725
bio18	-0.646315640063072	-0.488220628668404	-0.61375186311447	0.127211403000742	-0.456675772048938	-0.051450475670548	-0.592660864809256	0.488562353262122	0.345453546471622	0.884192557829379	-0.54128753114333	0.340519910853903	0.948240360500411	1	0.282505248168862	0.266719969901338	0.385547659999354	-0.150355874066681	-0.155099040574492	-0.143190244808228	0.541335848859726	0.502854743645983	0.291590391942284	0.538710178498125	-0.456562974502741	-0.63176778071522	-0.340872995483043	-0.132195808681128	0.31176443789502	0.205115906239205	-0.647329889296858	0.679737631487781	0.679641384205907	-0.63326675787749
bio19	-0.179307841740028	-0.673251545545783	0.0256905025740591	-0.73964994998838	0.278176643587505	-0.800587919855542	0.0856110189058935	0.945182674709934	0.984219365686412	0.257152403476429	0.445336340012352	0.987555570235474	0.375176336333592	0.282505248168862	1	-0.177449138617613	0.714858214688578	-0.487698160082841	0.10275047710326	0.19226468766392	0.0707647312755709	0.11530253656695	0.19963163677253	0.173600981039143	-0.556555166229882	-0.517905489081542	0.50839444739582	0.66097169746193	0.457872265746791	0.490762670578672	-0.338765780829471	0.323037772019576	0.322984381227762	-0.340253396908746
Elevation	-0.65825518009696	0.15697711121559	-0.317610759508523	0.356595793696963	-0.791848630074337	0.390763357956834	-0.676642864323936	-0.0428866751983833	-0.140378620506162	0.385675157000881	-0.510739336612498	-0.141281097459589	0.34822844180827	0.266719969901338	-0.177449138617613	1	0.129802461461712	0.288511923264659	-0.432684532627682	-0.559292394853377	0.766945002830341	0.793221390289307	0.493627752097362	0.687391662956336	0.39118572552507	0.204855652806628	-0.779969914195485	-0.722889260964591	-0.428906693192571	-0.638072990539876	0.0537864908785362	-0.0308091040107694	-0.0308556664153203	0.0543535454984281
NLCD_Forest	-0.360244162542581	-0.572691900160419	-0.114107530117739	-0.491002832993899	0.00455153849944961	-0.578778914752382	-0.132840765359928	0.746246183738845	0.729020894945233	0.398198082507462	0.145959064469934	0.727513683039037	0.470698912658587	0.385547659999354	0.714858214688578	0.129802461461712	1	-0.514559179513512	-0.132904691342744	-0.0945029241600547	0.274498420689457	0.330091449003509	0.289966172502702	0.327650035737482	-0.394753597692382	-0.426298143554455	0.149215033441004	0.30797736623347	0.329793802311844	0.29068468788501	-0.312665186368	0.304140654901396	0.304076114602351	-0.314466237123659
NLCD_Scrub	0.050149301647492	0.401472100512298	0.000466777684898172	0.417605744199348	-0.235298573361854	0.493954840212064	-0.0889752512519633	-0.45820370597622	-0.481738581328253	-0.138596236208896	-0.238627779212117	-0.484777241823141	-0.188677690757045	-0.150355874066681	-0.487698160082841	0.288511923264659	-0.514559179513512	1	-0.313816334964443	-0.377784789117557	0.0291817565883906	0.00448083229933097	-0.094116423946737	-0.0427275172531703	0.408171124453902	0.372569188040118	-0.343678988439232	-0.438128279901344	-0.307949360849594	-0.380527149119195	0.248953519755743	-0.244024431478411	-0.243922281267083	0.24797764135676
NLCD_UrbanHigh	0.275554849273953	-0.0589557209873388	0.197598066458723	-0.241125522415148	0.338643356282057	-0.232959597944944	0.294426693353372	0.0158348618137091	0.0793797574373182	-0.168330765943576	0.25047926602029	0.0915425126711003	-0.165010000640878	-0.155099040574492	0.10275047710326	-0.432684532627682	-0.132904691342744	-0.313816334964443	1	0.674005733527655	-0.326575142083271	-0.325048992782053	-0.136232829326336	-0.285569213722244	-0.123456192542313	-0.03914814832608	0.356641360088022	0.328300887837489	0.0677526980524004	0.232929689979422	0.0220919100659788	-0.0284106061761706	-0.0284387655593192	0.0228265167916988
NLCD_UrbanLow	0.325914782331098	-0.130639525672216	0.238594183993995	-0.314838802139736	0.425147926648341	-0.306345127224244	0.350612992692148	0.102695993174892	0.173299670226886	-0.157057400955414	0.290872652461745	0.182866425394474	-0.144202841375721	-0.143190244808228	0.19226468766392	-0.559292394853377	-0.0945029241600547	-0.377784789117557	0.674005733527655	1	-0.409052488782914	-0.427896414382029	-0.231147098938362	-0.369069726675454	-0.25253060638106	-0.140857969982206	0.472309982623022	0.437925426783716	0.104795806735305	0.314237535156736	-0.0630996660331911	0.0444949013148207	0.0444818751512797	-0.0646278720798957
swe_Winter	-0.929394396502708	-0.133911928671228	-0.603358700715287	0.334431289291348	-0.867059717146353	0.270828096644194	-0.91468191370018	0.258869159990878	0.122213436065654	0.66193363525839	-0.594205585675531	0.115847610484349	0.620361149877059	0.541335848859726	0.0707647312755709	0.766945002830341	0.274498420689457	0.0291817565883906	-0.326575142083271	-0.409052488782914	1	0.96498707073436	0.554216815452849	0.934009149567962	-0.0897530270821242	-0.303264288985533	-0.728203345253501	-0.542876327836793	-0.271600096047438	-0.473524809743308	-0.448108610862881	0.480125262930126	0.4800680332284	-0.437181716255161
swe_Spring	-0.914570967480642	-0.131227122902886	-0.543390410081906	0.258682764112756	-0.823565740738017	0.209991828436302	-0.861187183661674	0.291893529930329	0.165231567775759	0.633739285765083	-0.525918748696215	0.161496919455413	0.589981698732874	0.502854743645983	0.11530253656695	0.793221390289307	0.330091449003509	0.00448083229933097	-0.325048992782053	-0.427896414382029	0.96498707073436	1	0.574229307362638	0.926926502503305	-0.037658545420936	-0.243123942586794	-0.692469968993896	-0.502010684804028	-0.242402584653787	-0.453472789283265	-0.370458062615921	0.398913430194538	0.398837269346341	-0.360881516711627
swe_Summer	-0.509304028754942	-0.192659695465024	-0.231651538421854	-0.0514012760594819	-0.403577607798867	-0.096150966009479	-0.427530989831356	0.254395847381352	0.214045779561648	0.320079171816562	-0.124970589946389	0.218450642612598	0.333130771348625	0.291590391942284	0.19963163677253	0.493627752097362	0.289966172502702	-0.094116423946737	-0.136232829326336	-0.231147098938362	0.554216815452849	0.574229307362638	1	0.547057988329588	0.0872654923896561	-0.0551890390096463	-0.35796634605994	-0.258115645737683	-0.0688504767988165	-0.161608809708564	-0.108927925662131	0.117819459663074	0.117661733933664	-0.10618755609761
swe_Fall	-0.917023848356099	-0.223111834863021	-0.589814248977694	0.212055249104374	-0.773773492998294	0.152790385193048	-0.844715982402622	0.355994714650732	0.225743768123682	0.660172052360917	-0.513241700295206	0.220158212923346	0.625716742909214	0.538710178498125	0.173600981039143	0.687391662956336	0.327650035737482	-0.0427275172531703	-0.285569213722244	-0.369069726675454	0.934009149567962	0.926926502503305	0.547057988329588	1	-0.173466533486454	-0.369999750583967	-0.60356075167532	-0.420941214887553	-0.159518007950939	-0.37357962070227	-0.483297238876772	0.511320396416191	0.511249686867327	-0.473076361392642
srad_Winter	0.283043157166529	0.638909869039135	0.408595329882237	0.243747491187205	-0.0732293168177977	0.396586529102313	0.178017723212426	-0.641878037417361	-0.587897044929465	-0.451560619795137	0.0416729857617651	-0.577135928538835	-0.478668868211787	-0.456562974502741	-0.556555166229882	0.39118572552507	-0.394753597692382	0.408171124453902	-0.123456192542313	-0.25253060638106	-0.0897530270821242	-0.037658545420936	0.0872654923896561	-0.173466533486454	1	0.960494952030681	-0.297187040971501	-0.415334764395976	-0.391132855015485	-0.376506755216029	0.839669076089043	-0.849639974838198	-0.849649723184612	0.830783966689
srad_Fall	0.481831678815416	0.668575218998031	0.572721884804425	0.115910007731766	0.13442853128041	0.302093127553477	0.387604036902634	-0.660278795668934	-0.565641673375697	-0.631561133224212	0.221613880862167	-0.554964785429727	-0.655647840586709	-0.63176778071522	-0.517905489081542	0.204855652806628	-0.426298143554455	0.372569188040118	-0.03914814832608	-0.140857969982206	-0.303264288985533	-0.243123942586794	-0.0551890390096463	-0.369999750583967	0.960494952030681	1	-0.0974459785502131	-0.266311503190477	-0.378321197924296	-0.311058078699681	0.914816046691077	-0.936909107429178	-0.936887193777768	0.902103825524223
vp_Winter	0.649499269019151	-0.342958228890575	0.426149107562084	-0.705908834243739	0.922196397759359	-0.724639419833218	0.801050820168293	0.309020419144378	0.455276624435403	-0.435595093789495	0.767350967548755	0.460948481219716	-0.358809289599691	-0.340872995483043	0.50839444739582	-0.779969914195485	0.149215033441004	-0.343678988439232	0.356641360088022	0.472309982623022	-0.728203345253501	-0.692469968993896	-0.35796634605994	-0.60356075167532	-0.297187040971501	-0.0974459785502131	1	0.904371307184959	0.497186849021913	0.708277745668475	0.130749277484534	-0.165555145987669	-0.16552275921366	0.122136681669402
vp_Spring	0.451521124725105	-0.499002704189407	0.237929281896856	-0.653477719985862	0.788907014845351	-0.750346057037675	0.60243167290361	0.523108795716197	0.625715930461831	-0.230488339079945	0.669801982089546	0.636810375157682	-0.142793335570532	-0.132195808681128	0.66097169746193	-0.722889260964591	0.30797736623347	-0.438128279901344	0.328300887837489	0.437925426783716	-0.542876327836793	-0.502010684804028	-0.258115645737683	-0.420941214887553	-0.415334764395976	-0.266311503190477	0.904371307184959	1	0.662305916105391	0.803678730740477	-0.032835402290836	-0.000254480784967727	-0.00025055635520495	-0.0392329107830248
vp_Summer	0.197532996300039	-0.58168940735076	-0.220878774304583	-0.26036910613888	0.482214093096842	-0.489685724743604	0.29421113424828	0.473955250841018	0.472529017118698	0.131530259678945	0.294086898197828	0.474808738383028	0.240890007481507	0.31176443789502	0.457872265746791	-0.428906693192571	0.329793802311844	-0.307949360849594	0.0677526980524004	0.104795806735305	-0.271600096047438	-0.242402584653787	-0.0688504767988165	-0.159518007950939	-0.391132855015485	-0.378321197924296	0.497186849021913	0.662305916105391	1	0.850768407094701	-0.167028424808161	0.18801028803883	0.188010404869125	-0.159417783523237
vp_Fall	0.386555412685908	-0.592155669859724	-0.00269104267070108	-0.44394852035208	0.68753096507502	-0.654627184133539	0.49676970273027	0.432338214158625	0.476702496109414	-0.00504386330805758	0.406567678264532	0.48601561241887	0.121124858410768	0.205115906239205	0.490762670578672	-0.638072990539876	0.29068468788501	-0.380527149119195	0.232929689979422	0.314237535156736	-0.473524809743308	-0.453472789283265	-0.161608809708564	-0.37357962070227	-0.376506755216029	-0.311058078699681	0.708277745668475	0.803678730740477	0.850768407094701	1	-0.0823712199090381	0.0730987498485142	0.0730838041187872	-0.0813688468555498
dayl_Winter	0.612084355797112	0.564623117560242	0.65081908100645	-0.0597150613615104	0.342146019069306	0.110555095187943	0.561872128359327	-0.511720232676659	-0.39318681669516	-0.688684190128047	0.397930999278982	-0.382358042302407	-0.667841368337984	-0.647329889296858	-0.338765780829471	0.0537864908785362	-0.312665186368	0.248953519755743	0.0220919100659788	-0.0630996660331911	-0.448108610862881	-0.370458062615921	-0.108927925662131	-0.483297238876772	0.839669076089043	0.914816046691077	0.130749277484534	-0.032835402290836	-0.167028424808161	-0.0823712199090381	1	-0.964729184800319	-0.964732765833134	0.996041038059194
dayl_Spring	-0.634178001446761	-0.536521635527016	-0.682142242091358	0.0969295030272789	-0.374982660993962	-0.0730306975614645	-0.591838643896091	0.50965992982105	0.381399646391251	0.718832052773832	-0.435102257006556	0.367740687994409	0.698553176027917	0.679737631487781	0.323037772019576	-0.0308091040107694	0.304140654901396	-0.244024431478411	-0.0284106061761706	0.0444949013148207	0.480125262930126	0.398913430194538	0.117819459663074	0.511320396416191	-0.849639974838198	-0.936909107429178	-0.165555145987669	-0.000254480784967727	0.18801028803883	0.0730987498485142	-0.964729184800319	1	0.999996393342236	-0.946912977379636
dayl_Summer	-0.634099155377224	-0.536435947258823	-0.682141684079808	0.0969661424590159	-0.37495224051488	-0.0729789675104083	-0.591810447024648	0.509601041094499	0.381336511093016	0.718699836274364	-0.435080278864194	0.367674812495933	0.698435475671557	0.679641384205907	0.322984381227762	-0.0308556664153203	0.304076114602351	-0.243922281267083	-0.0284387655593192	0.0444818751512797	0.4800680332284	0.398837269346341	0.117661733933664	0.511249686867327	-0.849649723184612	-0.936887193777768	-0.16552275921366	-0.00025055635520495	0.188010404869125	0.0730838041187872	-0.964732765833134	0.999996393342236	1	-0.946916959752323
dayl_Fall	0.601892077026898	0.564068464644782	0.636660020407743	-0.0503933403568464	0.332841677902289	0.117425026383139	0.550613634932291	-0.508570203798191	-0.393491265631224	-0.67546472239448	0.385607309668632	-0.383385718310863	-0.65480083713725	-0.63326675787749	-0.340253396908746	0.0543535454984281	-0.314466237123659	0.24797764135676	0.0228265167916988	-0.0646278720798957	-0.437181716255161	-0.360881516711627	-0.10618755609761	-0.473076361392642	0.830783966689	0.902103825524223	0.122136681669402	-0.0392329107830248	-0.159417783523237	-0.0813688468555498	0.996041038059194	-0.946912977379636	-0.946916959752323	1
