# Supplementary material for: Predicting the current and future distribution of the western black-legged tick, Ixodes pacificus, across the Western US using citizen science collections
Source: PLoS One. 2021 Jan 5;16(1):e0244754. doi: 10.1371/journal.pone.0244754 (PMC7785219; doi:10.1371/journal.pone.0244754)
Supplement: S2 Table — (CSV) [file pone.0244754.s002.csv]

Year	RCP	Modelling Group	CMIP5-Institute ID	BIO1_Annual.Mean.Temperature	BIO2_Mean.Diurnal.Range.Mean.of.monthly.max.temp.min.temp	BIO3_Isothermality.BIO2DivBIO7	BIO4_Temperature.Seasonality.standard.deviation	BIO5_Max.Temperature.of.Warmest.Month	BIO6_Min.Temperature.of.Coldest.Month	BIO7_Temperature.Annual.Range.BIO5.BIO6	BIO8_Mean.Temperature.of.Wettest.Quarter	BIO9_Mean.Temperature.of.Driest.Quarter	BIO10_Mean.Temperature.of.Warmest.Quarter	BIO11_Mean.Temperature.of.Coldest.Quarter	BIO12_Annual.Precipitation	BIO13_Precipitation.of.Wettest.Month	BIO14_Precipitation.of.Driest.Month	BIO15_Precipitation.Seasonality.Coefficient.of.Variation	BIO16_Precipitation.of.Wettest.Quarter	BIO17_Precipitation.of.Driest.Quarter	BIO18_Precipitation.of.Warmest.Quarter	BIO19_Precipitation.of.Coldest.Quarter
		Current Dataset
2009-2018	NA	Daymet	NA	10.70013505	13.15130066	39.16148356	743.5304625	30.06218184	-3.729472489	33.79165432	5.175589908	18.93399714	20.23230413	2.127336281	680.3027491	118.4900503	7.874166743	60.76545074	283.6367032	43.86171035	53.07537777	265.8682643
		Future Predictions
2050	2.6	Beijing Climate Center, China Meteorological Administration	BCC	11.03844892	15.0581344	42.24695441	767.2007372	31.64759307	-4.252051718	35.89964479	5.292081972	18.74223027	20.77873636	2.055492368	562.6660328	95.23094495	10.76356547	53.97746381	255.0050231	43.29317211	53.90020691	231.1712413
2050	2.6	National Center for Atmospheric Research	NCAR	10.96794373	14.73340778	41.46686934	742.7447487	31.33332614	-4.468238195	35.80156434	6.160790587	17.80392184	20.36901977	2.293624397	604.1026156	99.51370002	13.99533565	49.90771891	270.1603578	55.23769031	66.76246517	248.5897169
2050	2.6	Centre National de Recherches MŽtŽorologiques / Centre EuropŽen de Recherche et Formation AvancŽe en Calcul Scientifique	CNRM-CERFACS	11.3696673	14.86543619	42.83551672	716.7274739	31.79857557	-3.207025225	35.0056008	7.008689639	18.48157523	20.56453581	3.297874932	590.7758961	95.6359657	10.56784232	53.15478609	262.9300826	44.718118	56.44033822	235.9340294
2050	2.6	NOAA Geophysical Fluid Dynamics Laboratory	NOAA GFDL	11.27042809	14.8779782	43.73987001	712.1968295	31.27320869	-3.038136416	34.31134511	6.922534174	18.01366932	20.41198278	2.944308701	612.7925801	104.3535455	10.86326289	54.97124606	276.5959839	49.06064846	62.60186813	262.7388325
2050	2.6	NOAA Geophysical Fluid Dynamics Laboratory	NOAA GFDL	11.8908658	15.17459376	41.0496362	792.6855076	33.70088024	-3.537286069	37.23816631	5.708871029	20.40103313	22.05853894	2.924626753	589.6896894	96.83460706	10.45756043	52.93887041	261.8102089	45.30282372	52.79718465	248.7622858
2050	2.6	NASA Goddard Institute for Space Studies	NASA GISS	10.16873472	14.79674432	41.78493331	761.4535696	30.6782713	-4.987539022	35.66581033	3.505352438	18.17976451	19.88254059	1.262096005	601.8397259	96.4876036	12.11931159	50.30784928	268.7434011	51.2661787	59.08713956	251.0074032
2050	2.6	National Institute of Meteorological Research/Korea Meteorological Administration	NIMR/KMA	11.72580908	15.25155238	43.12247652	714.5037103	32.08200518	-3.618902566	35.70090775	4.85963706	19.77696729	20.86865061	3.397283715	627.7722244	106.0114934	8.755994881	54.03038356	282.882602	45.00236805	51.1968115	266.435925
2050	2.6	Met Office Hadley Centre (additional HadGEM2-ES realizations contributed by Instituto Nacional de Pesquisas Espaciais)	MOHC (additional realizations by INPE)	11.70175217	14.90155149	41.93529222	763.7861644	32.26828841	-3.580145433	35.84843385	5.048708935	19.44208456	21.40797922	2.761098156	606.8572351	101.8649014	11.43326995	53.82713015	283.0376018	47.98643752	58.42300838	258.3990408
2050	2.6	Institut Pierre-Simon Laplace	IPSL	11.473868	14.77107108	42.60262746	726.9800787	31.41229353	-3.509304775	34.92159831	7.140923263	18.53285334	20.76187714	3.079797002	604.9247246	100.5103273	13.62331216	52.95187722	266.9189839	54.54324088	68.70772488	246.9847871
2050	2.6	Atmosphere and Ocean Research Institute (The University of Tokyo), National Institute for Environmental Studies, and Japan Agency for Marine-Earth Science and Technology	MIROC	11.2288893	14.9914169	42.42946404	740.9317402	31.34365947	-4.209686295	35.55334578	6.248431662	18.23971831	20.56158731	2.461320806	601.6379989	99.24282109	12.31959145	51.62013484	274.8683339	51.23395883	61.40052384	253.3282145
2050	2.6	Meteorological Research Institute	MRI	10.21301996	14.53442556	42.05379911	742.0517662	30.13547893	-4.654829994	34.79030893	4.275006081	17.34426225	19.57871224	1.460518699	608.918948	97.84342148	13.45909129	50.24862057	268.1872436	54.11731429	66.55565522	249.2311483
2050	2.6	Japan Agency for Marine-Earth Science and Technology, Atmosphere and Ocean Research Institute (The University of Tokyo), and National Institute for Environmental Studies	MIROC	12.53548088	14.92851579	42.11649989	736.245351	33.21663257	-2.426463589	35.64309617	9.460306612	18.84373821	21.99304833	4.022390857	562.5956131	93.01649265	11.39069283	51.39000877	248.7204262	50.32450695	62.91856529	230.2581178
2050	2.6	Max-Planck-Institut fŸr Meteorologie (Max Planck Institute for Meteorology)	MPI-M	10.94508854	14.61353866	42.14533666	741.4466044	30.79873105	-4.131053785	34.92978484	5.329019211	18.07950538	20.36499468	2.352183472	592.1435901	93.92661428	14.66584144	47.43267538	255.1833567	55.44233552	64.58110581	241.8521641
2050	2.6	Japan Agency for Marine-Earth Science and Technology, Atmosphere and Ocean Research Institute (The University of Tokyo), and National Institute for Environmental Studies	MIROC	12.25169431	14.85048437	41.23050717	758.4695377	33.31839904	-2.872909715	36.19130876	8.132277475	19.46834822	21.92137426	3.520183464	585.9827898	99.29182065	11.78311985	51.42417695	257.1275161	51.70264193	63.26860656	244.4906773
2050	2.6	Norwegian Climate Centre	NCC	11.13661372	15.00826267	42.29672246	751.4370262	31.9564015	-3.786020119	35.74242162	6.476137881	18.28132448	20.70787636	2.291055418	567.80393	104.1807374	10.64544987	55.11892419	267.7084425	45.79916999	57.91593413	248.1502518
2050	4.5	Commonwealth Scientific and Industrial Research Organization (CSIRO) and Bureau of Meteorology (BOM), Australia	CSIRO-BOM	11.85498791	15.10158398	41.33748003	766.533252	33.25618384	-3.669394715	36.92557857	5.316426076	20.02579503	21.60714781	2.899011119	575.0927009	99.25316637	6.415987944	57.71551028	267.645426	35.67959528	44.99772763	245.9250834
2050	4.5	Beijing Climate Center, China Meteorological Administration	BCC	11.51128233	14.85649898	42.27338317	744.1813386	32.49251192	-2.905832825	35.39834475	5.472973103	19.75613381	21.24945422	3.148488673	609.4350878	106.6628515	9.314185593	55.10454398	281.4071496	45.33003241	52.06327963	261.8885102
2050	4.5	National Center for Atmospheric Research	NCAR	11.51131099	14.95652221	42.13585084	751.9502748	32.38698287	-3.405149918	35.7921328	5.916472321	18.54200901	21.15585773	2.817805246	589.2614785	101.0101659	12.22765599	52.5243888	269.3417411	51.03021061	63.74151149	245.7070551
2050	4.5	Community Earth System Model Contributors	NSF-DOE-NCAR	12.89959715	14.85151551	41.25150648	797.9831003	33.7634961	-2.634093981	36.39759008	8.717168183	20.1064053	23.11507401	3.579868962	587.1183548	100.9453673	10.90817217	56.08793511	270.4726777	49.18864291	69.36886609	236.0012797
2050	4.5	Centre National de Recherches MŽtŽorologiques / Centre EuropŽen de Recherche et Formation AvancŽe en Calcul Scientifique	CNRM-CERFACS	11.37952277	14.47513953	42.20036522	727.7440593	31.6860524	-2.891667564	34.57771997	5.312814196	19.02904154	20.7607266	3.078258765	637.5985792	115.113224	10.51340103	58.09030634	302.5829955	47.52374631	59.00417399	287.4700944
2050	4.5	NOAA Geophysical Fluid Dynamics Laboratory	NOAA GFDL	11.70477926	15.11051551	42.42135139	748.4813123	32.28899452	-3.582758664	35.87175319	7.753858053	17.74876853	21.07960125	2.957928193	590.860859	101.8035473	12.00526234	54.54346886	268.8004497	46.95414589	59.32497339	249.2908519
2050	4.5	NOAA Geophysical Fluid Dynamics Laboratory	NOAA GFDL	12.38513125	15.35292089	41.68799791	786.2027912	34.36071543	-2.691111431	37.05182686	6.313417571	20.54845777	22.63088973	3.560479632	601.5005801	101.2088431	10.51450133	54.75646462	274.1186299	44.43538684	51.90102018	253.3022018
2050	4.5	NASA Goddard Institute for Space Studies	NASA GISS	10.75630115	14.80576584	41.34475394	769.3255892	31.55039765	-4.523241604	36.07363926	4.454686673	19.00292259	20.5271423	1.78011633	600.5952543	92.77241577	11.33594058	49.7830129	260.4632055	49.58730102	58.61631564	239.2529272
2050	4.5	National Institute of Meteorological Research/Korea Meteorological Administration	NIMR/KMA	12.6330311	15.10500629	42.84941044	743.7999706	33.18557161	-2.372843935	35.55841555	5.165867151	20.95290505	22.19467866	4.22394285	614.0616411	113.0392403	8.242103501	59.64239001	285.2017988	36.45148482	46.53052755	280.7221365
2050	4.5	Met Office Hadley Centre (additional HadGEM2-ES realizations contributed by Instituto Nacional de Pesquisas Espaciais)	MOHC (additional realizations by INPE)	12.05899641	15.02302513	41.78922238	777.3887363	32.98861062	-3.309038071	36.29764869	4.793006272	20.25971799	21.94914886	3.01213647	602.8626888	105.6095464	10.57815172	56.38371547	287.5135326	45.70802387	53.94057144	262.3353426
2050	4.5	Met Office Hadley Centre (additional HadGEM2-ES realizations contributed by Instituto Nacional de Pesquisas Espaciais)	MOHC (additional realizations by INPE)	11.73844747	15.10022843	42.75423384	764.7550088	32.40476599	-3.208165	35.61293099	4.107027017	19.70948377	21.49533765	3.054632452	607.9968306	111.5640989	12.20152369	58.44698415	292.6085657	47.28386734	56.76411563	284.7231053
2050	4.5	Institute for Numerical Mathematics		10.39442934	15.08336851	42.12621334	747.0492278	31.62193198	-4.381575833	36.00350782	4.241720784	18.3567944	20.0856661	1.964424791	588.4840754	97.04712186	10.58318683	55.9650631	268.9884587	40.58718142	52.8445457	246.6614522
2050	4.5	Institut Pierre-Simon Laplace	INM	12.22517442	14.3716611	41.85065742	743.4876944	32.22282658	-2.316142228	34.53896882	7.532547571	19.52557676	21.78105198	3.793497823	600.6926913	101.2040113	12.56189827	51.95049553	271.5446641	48.18257926	59.84831306	253.8892038
2050	4.5	Atmosphere and Ocean Research Institute (The University of Tokyo), National Institute for Environmental Studies, and Japan Agency for Marine-Earth Science and Technology	MIROC	11.59099557	15.03371515	43.10615749	735.3408335	31.48723642	-3.56947006	35.05670649	6.547200792	18.73032961	20.81180279	2.916905266	611.0132874	102.130817	12.83430806	53.95607142	282.6939232	50.82038678	60.84892301	257.6589406
2050	4.5	Meteorological Research Institute	MRI	10.46906831	14.68674588	42.35975981	748.2069142	30.48419742	-4.408632633	34.89283006	3.741095882	17.86190664	19.95483278	1.746521075	595.3876789	98.85313289	12.92159114	53.96700656	269.143614	50.39126691	60.15859974	251.8676641
2050	4.5	Japan Agency for Marine-Earth Science and Technology, Atmosphere and Ocean Research Institute (The University of Tokyo), and National Institute for Environmental Studies	MIROC	12.56883818	15.00419432	41.66618904	744.4911285	33.38806166	-2.831109995	36.21917165	9.881362147	19.03217482	22.0890924	3.856411483	538.0038152	88.1902575	11.80581967	51.33611118	232.8377286	49.850119	65.28942868	217.0708024
2050	4.5	Max-Planck-Institut fŸr Meteorologie (Max Planck Institute for Meteorology)	MPI-M	11.39928066	14.60439853	42.00091986	754.1349807	31.66314806	-3.362328826	35.0254769	5.988636735	18.53831262	20.97413101	2.650616531	579.866815	95.69797759	12.18004377	48.27506626	250.2959946	53.69310992	63.76471362	234.9330128
2050	4.5	Japan Agency for Marine-Earth Science and Technology, Atmosphere and Ocean Research Institute (The University of Tokyo), and National Institute for Environmental Studies	MIROC	12.36589785	14.8761303	41.68869362	751.8436316	33.04732756	-2.824676786	35.87200434	8.162682836	19.4449649	21.96042302	3.568009163	576.2599357	94.83021779	13.04427541	51.61062892	259.4000215	53.59296999	65.69193786	229.929676
2050	4.5	Norwegian Climate Centre	NCC	11.68954544	15.19136926	42.19872013	757.9615371	32.72112111	-3.60966716	36.33078827	9.212481509	18.26668739	21.33964056	2.926105789	545.8663725	95.79830888	11.24118259	51.86431905	241.7581237	44.40573834	62.92992716	211.1226604
2050	6	Beijing Climate Center, China Meteorological Administration	BCC	11.26346681	14.84966891	42.17859898	752.1158361	31.78905193	-3.671051154	35.46010309	5.814112639	19.31347697	20.89817233	2.59588541	580.8114528	99.31337232	12.37042087	52.25517888	260.3583534	50.04168012	59.29253824	240.0085274
2050	6	National Center for Atmospheric Research	NCAR	11.27319431	14.68005961	41.96877589	747.5225808	31.86079436	-3.38527741	35.24607177	6.058546518	18.35469324	20.89197313	2.663023891	613.7342519	102.8468181	13.45144894	52.12739344	279.1433629	53.0780381	66.18574863	258.5204454
2050	6	NOAA Geophysical Fluid Dynamics Laboratory	NOAA GFDL	11.15429513	14.87922542	42.0896042	750.1823109	31.92306578	-3.803523376	35.72658916	7.174977776	17.84903105	20.64614912	2.605564526	613.6568117	100.5513856	10.01065624	53.93597644	272.1834643	48.83033739	61.92004832	241.5258632
2050	6	NASA Goddard Institute for Space Studies	NASA GISS	10.62547565	14.79859122	41.30601117	763.2750097	31.37444296	-4.719742147	36.09418511	4.042006428	18.98318463	20.44741089	1.736981292	612.5139871	98.08153038	11.30816978	50.26991634	267.5017043	50.25643142	56.95779364	248.6900123
2050	6	National Institute of Meteorological Research/Korea Meteorological Administration	NIMR/KMA	11.55222538	15.15272096	42.0375237	753.5288031	32.04477173	-4.395135926	36.43990766	4.795449871	20.02573662	21.00057626	2.687759478	591.0818892	105.3461184	8.268235801	55.36520065	275.3182161	42.91913937	52.32465047	250.6597419
2050	6	Met Office Hadley Centre (additional HadGEM2-ES realizations contributed by Instituto Nacional de Pesquisas Espaciais)	MOHC (additional realizations by INPE)	11.72151639	14.86909531	42.11200558	762.6705708	32.15601759	-3.488506574	35.64452418	4.691637665	19.45259369	21.39222389	2.782427772	601.0720941	105.0466793	11.77285829	54.80075996	285.0505783	48.96031718	57.16185282	254.9036753
2050	6	Institut Pierre-Simon Laplace	IPSL	12.26723182	14.15727787	40.92051897	728.6988356	32.00352815	-2.834785261	34.83831341	7.554962546	19.5621275	21.58384741	3.974321776	633.791109	110.072716	12.17872819	54.00148917	287.0212646	50.64335689	64.20557808	266.5012857
2050	6	Atmosphere and Ocean Research Institute (The University of Tokyo), National Institute for Environmental Studies, and Japan Agency for Marine-Earth Science and Technology	MIROC	11.19329121	15.06219168	43.18314805	738.8351684	31.10066974	-3.966007681	35.06667744	5.653097005	18.7334605	20.48374196	2.484058699	603.6899525	105.1883439	12.27184768	54.92888858	288.7668903	46.23731956	55.23765443	254.3205482
2050	6	Meteorological Research Institute	MRI	10.30429997	14.64724823	42.0292057	760.7384112	30.58689318	-4.493434038	35.08032722	3.464092707	18.58418846	19.92758642	1.590831171	612.2096325	104.7865404	11.22491718	56.48223846	287.7793405	43.88153756	51.29849425	260.9712365
2050	6	Japan Agency for Marine-Earth Science and Technology, Atmosphere and Ocean Research Institute (The University of Tokyo), and National Institute for Environmental Studies	MIROC	12.40948342	15.01865728	41.51394181	743.4727669	33.26362645	-3.16112088	36.42474734	9.133507548	19.2758044	21.89955509	3.739613855	542.5178262	93.18228027	11.37205937	51.82537267	238.7645821	47.4462464	59.58877208	223.1680959
2050	6	Japan Agency for Marine-Earth Science and Technology, Atmosphere and Ocean Research Institute (The University of Tokyo), and National Institute for Environmental Studies	MIROC	12.13709596	14.818383	41.46042997	750.5237231	32.99072512	-2.969267938	35.95999306	7.842453127	19.6213053	21.74227891	3.537880474	603.2946312	98.17560666	11.89376054	52.12602315	269.4338321	50.98906869	63.21884157	245.220504
2050	6	Norwegian Climate Centre	NCC	11.02557372	15.03303822	41.48261671	783.5673821	31.86635092	-4.700342056	36.56669298	6.809910141	18.07608087	20.94712504	1.831490917	537.162391	96.77682896	9.693791635	54.68676842	231.7789698	44.39429275	57.69981941	215.3278318
2050	8.5	Commonwealth Scientific and Industrial Research Organization (CSIRO) and Bureau of Meteorology (BOM), Australia	CSIRO-BOM	12.50800663	15.4240762	40.99449508	796.7057321	34.75030676	-3.278689918	38.02899669	4.96929385	21.34971296	22.64755799	3.306339326	547.2701494	100.4297537	5.410103692	60.97363817	262.773241	32.52568381	41.47291689	234.551852
2050	8.5	Beijing Climate Center, China Meteorological Administration	BCC	12.12333688	14.80978117	41.72064387	760.7229496	32.95815243	-2.770725845	35.72887827	6.107045755	20.06701708	21.94819345	3.452003876	637.1687417	116.6726466	9.80138256	58.22470732	294.7066365	47.12721706	60.63389664	282.659706
2050	8.5	National Center for Atmospheric Research	NCAR	12.0398229	14.88389774	41.8141948	763.1937993	32.91762285	-2.958935813	35.87655866	7.178366402	19.42473319	21.83377425	3.24662692	601.1369643	100.0648225	12.81049598	52.61789968	277.4380539	50.98300504	62.25946922	257.1968354
2050	8.5	Centre National de Recherches MŽtŽorologiques / Centre EuropŽen de Recherche et Formation AvancŽe en Calcul Scientifique	CNRM-CERFACS	11.99768985	14.50802985	41.58337129	749.5993724	32.51449415	-2.653208234	35.16770239	5.818104641	19.96611691	21.56591678	3.447374412	633.0820447	105.5981367	11.16039372	55.84119699	291.9809599	46.23249973	57.38244053	272.8893593
2050	8.5	NOAA Geophysical Fluid Dynamics Laboratory	NOAA GFDL	12.72837428	15.38376269	40.70005955	803.6320232	35.12536447	-2.924607419	38.04997189	5.817817007	21.03382129	23.15626477	3.769673974	610.5314843	97.96806717	9.604965735	56.08305408	275.3601593	42.46333704	48.90409386	262.7173884
2050	8.5	NASA Goddard Institute for Space Studies	NASA GISS	10.99986027	14.69711229	41.54698946	757.6046108	31.58753423	-4.076124528	35.66365876	4.587483407	19.1766659	20.65531038	2.130245297	607.1175176	97.25618026	11.13269468	52.00086067	271.1032734	49.61257221	56.9476756	247.6901798
2050	8.5	National Institute of Meteorological Research/Korea Meteorological Administration	NIMR/KMA	13.21681965	15.29838442	42.83739371	737.1749687	33.97771996	-2.086919498	36.06463946	6.349763396	21.34348546	22.66691842	4.720697141	598.6525301	103.0857044	7.875246672	56.48810054	281.153146	38.78878882	46.62626625	263.0121153
2050	8.5	Met Office Hadley Centre (additional HadGEM2-ES realizations contributed by Instituto Nacional de Pesquisas Espaciais)	MOHC (additional realizations by INPE)	12.84986032	15.10169321	41.92884883	779.6444307	33.68738712	-2.652689176	36.3400763	5.655552766	20.97423148	22.82336857	3.899171581	586.0856685	103.2756868	10.21125901	56.58121698	278.1808212	43.90441678	51.65461113	249.2195233
2050	8.5	Met Office Hadley Centre (additional HadGEM2-ES realizations contributed by Instituto Nacional de Pesquisas Espaciais)	MOHC (additional realizations by INPE)	12.64821275	15.03832866	41.75235869	784.0948775	33.15422243	-3.192314593	36.34653702	5.307973443	20.70336072	22.51215561	3.536526617	605.409721	109.7045436	11.69337304	55.39034204	282.2272494	49.12798249	58.67653355	272.3146999
2050	8.5	Institute for Numerical Mathematics		11.04057139	15.51218101	41.37163023	755.780695	32.97035747	-4.746008399	37.71636587	4.726502855	18.75424634	20.77717241	2.30317973	536.9518137	90.03364309	8.303900111	55.28646988	240.2812601	37.47533278	47.03780513	229.5123127
2050	8.5	Institut Pierre-Simon Laplace	INM	12.93034028	14.0338197	41.21643925	741.3336754	32.88855679	-1.314550368	34.20310715	7.741977722	20.36136287	22.54725222	4.577665953	627.1818976	108.1582529	13.0435937	51.32088357	284.5869781	50.96238623	62.53966488	272.6610336
2050	8.5	Atmosphere and Ocean Research Institute (The University of Tokyo), National Institute for Environmental Studies, and Japan Agency for Marine-Earth Science and Technology	MIROC	12.08454437	15.10816459	42.96730717	746.2622939	32.168707	-3.175233517	35.34394053	6.385213226	19.10745039	21.4086721	3.290147665	601.0040185	99.90700011	12.52677215	53.4841914	279.8151842	49.49579611	60.45628072	256.148972
2050	8.5	Meteorological Research Institute	MRI	10.74645908	14.51669935	42.34980686	757.7944412	30.6618552	-3.843458556	34.50531377	2.921052149	18.64599982	20.32475911	2.056608622	639.9096552	112.1912262	13.46437755	58.20990624	304.0904285	50.16652913	60.97928552	299.8640403
2050	8.5	Japan Agency for Marine-Earth Science and Technology, Atmosphere and Ocean Research Institute (The University of Tokyo), and National Institute for Environmental Studies	MIROC	13.1476321	14.96600977	41.6895545	742.467343	34.14964896	-1.979230503	36.12887947	10.00073035	20.19483055	22.72833072	4.652706716	555.8330284	98.62663701	10.24139787	55.01294501	247.0375061	44.81318694	59.86511667	234.6857307
2050	8.5	Max-Planck-Institut fŸr Meteorologie (Max Planck Institute for Meteorology)	MPI-M	12.12390054	14.58499266	41.17782075	778.6488494	32.61853778	-3.016416109	35.63495389	6.417601927	19.38169323	21.95462926	3.075387002	580.482712	99.06497793	12.79830888	51.27019621	257.9310036	51.07947329	60.16828723	248.1303745
2050	8.5	Japan Agency for Marine-Earth Science and Technology, Atmosphere and Ocean Research Institute (The University of Tokyo), and National Institute for Environmental Studies	MIROC	13.2249535	14.9966025	41.40866666	757.1642413	34.36768803	-2.015162714	36.38285075	9.134149397	20.40018896	22.91921252	4.519144552	582.5973712	95.57236315	10.42788801	54.76970303	266.6308349	46.22950977	60.23705644	245.3155849
2050	8.5	Norwegian Climate Centre	NCC	11.89083561	15.24667545	40.77363339	820.506209	33.47637807	-4.242653657	37.71903172	7.831674302	18.89157308	22.21656241	2.383355062	553.1491873	90.78444739	10.19773241	53.10624675	242.8375013	45.15551409	62.16103955	227.5021946
2070	2.6	Beijing Climate Center, China Meteorological Administration	BCC	10.89592891	14.78357442	41.95655213	742.1497953	31.26101203	-4.244439264	35.50545131	5.823747702	18.09765387	20.48971611	2.441885632	593.6507959	92.25046344	12.51735974	49.4070328	257.9131953	51.28460885	64.70880126	231.3497183
2070	2.6	National Center for Atmospheric Research	NCAR	10.89117247	14.75888847	41.73163923	739.3546908	31.13349717	-4.510761487	35.64425867	5.201693717	17.87520381	20.29408265	2.354013929	598.1273008	101.2511452	13.54831187	50.36375477	268.7243132	53.43804193	65.90853097	248.6107184
2070	2.6	Centre National de Recherches MŽtŽorologiques / Centre EuropŽen de Recherche et Formation AvancŽe en Calcul Scientifique	CNRM-CERFACS	11.4232854	14.50644805	42.60459082	704.9815629	31.34054751	-2.996699079	34.33724659	7.48093259	18.57264639	20.45226639	3.345371135	620.9812948	100.3341346	12.44792078	51.36896668	269.0206906	49.48847667	61.50654802	259.3544903
2070	2.6	NOAA Geophysical Fluid Dynamics Laboratory	NOAA GFDL	10.40354789	14.75498088	42.94301439	718.4481189	29.96662121	-4.654064561	34.62068577	6.458362536	16.58231894	19.25368523	1.963418369	620.4904261	102.770849	15.35681054	51.06322526	276.2083408	56.29992944	68.99007331	247.1749608
2070	2.6	NOAA Geophysical Fluid Dynamics Laboratory	NOAA GFDL	12.04717129	15.32504594	41.15261938	793.1041151	34.02036166	-3.476656742	37.4970184	5.79444604	21.22777219	22.29560415	3.191907759	576.3410235	94.57346346	10.05495557	53.56578366	252.4295624	41.40621674	48.02315429	244.9399854
2070	2.6	NASA Goddard Institute for Space Studies	NASA GISS	10.28407574	14.79090691	41.85835076	755.2360101	30.63658162	-4.954346816	35.59092844	3.846679345	18.34784004	19.80402489	1.437634699	601.6257281	95.37591044	12.58062741	49.24821262	262.7812541	51.34223147	60.87893031	248.6994247
2070	2.6	National Institute of Meteorological Research/Korea Meteorological Administration	NIMR/KMA	11.51677052	15.38594178	42.81062661	733.4230995	32.20781097	-4.109360987	36.31717197	5.951580694	19.27009256	20.82956777	2.825374642	611.0036119	105.1498212	8.202635954	54.08542972	276.1590901	43.8053054	53.86820231	248.7536029
2070	2.6	Met Office Hadley Centre (additional HadGEM2-ES realizations contributed by Instituto Nacional de Pesquisas Espaciais)	MOHC (additional realizations by INPE)	11.64376981	14.89190436	42.09391478	760.0505891	32.02604618	-3.672365543	35.69841173	6.035534348	19.05686276	21.22729619	2.788145584	601.7306998	102.0487604	12.74633131	52.64732465	278.1740878	49.24551206	59.88066449	255.221401
2070	2.6	Institut Pierre-Simon Laplace	IPSL	11.53939888	14.19449507	42.53495317	722.6591653	31.30755743	-2.23402581	33.54158323	7.024557985	18.74258966	20.90735831	3.462333809	608.0738402	99.35405978	13.31107603	50.30644736	273.7307476	51.50589023	64.95573655	253.9948931
2070	2.6	Atmosphere and Ocean Research Institute (The University of Tokyo), National Institute for Environmental Studies, and Japan Agency for Marine-Earth Science and Technology	MIROC	11.13212673	14.90082792	42.6732463	743.2715554	30.95457763	-4.170118286	35.12469593	5.732961781	18.16055976	20.41336355	2.279778863	605.84744	99.33779436	14.0647507	51.10999354	275.8290457	54.60061234	64.55340677	251.4048653
2070	2.6	Meteorological Research Institute	MRI	10.27037208	14.46843962	42.14738776	744.072542	30.2136151	-4.314852956	34.52846806	3.591639856	18.05535244	19.69614135	1.790382874	659.0810879	107.9741069	13.51824477	53.38183857	300.4552641	52.96855752	65.24199586	273.6750147
2070	2.6	Japan Agency for Marine-Earth Science and Technology, Atmosphere and Ocean Research Institute (The University of Tokyo), and National Institute for Environmental Studies	MIROC	12.160489	14.79020048	42.31944785	724.2124971	32.44601915	-2.736208485	35.18222764	8.714094299	18.9778288	21.56585598	3.923150507	562.2305622	94.83924749	13.17824979	51.62366097	243.4326241	50.37551577	62.67945176	227.9376413
2070	2.6	Max-Planck-Institut fŸr Meteorologie (Max Planck Institute for Meteorology)	MPI-M	10.86778068	14.69453922	42.73774544	733.8186073	30.51907836	-4.148205426	34.66728378	5.523823247	18.06937737	20.07318858	2.124599644	569.1163097	89.18170619	15.17502063	47.65442603	245.5320225	55.98750194	64.1389736	223.2392092
2070	2.6	Japan Agency for Marine-Earth Science and Technology, Atmosphere and Ocean Research Institute (The University of Tokyo), and National Institute for Environmental Studies	MIROC	12.21308309	14.90372529	40.62287291	765.842794	33.58524152	-3.320005264	36.90524678	7.426097816	19.81665849	21.99814981	3.295981485	569.4997429	92.55988901	10.50605767	51.86228418	246.953811	49.04035258	58.98507409	225.2137347
2070	2.6	Norwegian Climate Centre	NCC	11.07841838	14.99123132	41.963736	769.3303276	31.70552664	-4.291022928	35.99654957	7.513828991	18.02938199	20.7581636	2.13352529	567.7137048	93.93612237	13.2052432	50.88130434	248.2873835	52.25930178	64.52319615	219.2918685
2070	4.5	Commonwealth Scientific and Industrial Research Organization (CSIRO) and Bureau of Meteorology (BOM), Australia	CSIRO-BOM	12.56302898	15.15261601	41.28662967	776.2456838	34.13377225	-2.958578212	37.09235047	5.097942107	21.1198147	22.51734658	3.515045309	578.54232	103.58522	7.409493739	59.52236742	275.3930011	34.90192913	41.53636396	251.478849
2070	4.5	Beijing Climate Center, China Meteorological Administration	BCC	11.6972726	14.95588455	42.53782588	752.3833938	32.65021467	-2.786006961	35.43622163	6.195141108	19.67321847	21.45536858	3.061200611	579.637078	101.1981271	9.219403681	53.91991034	264.5530599	41.8504778	49.38178274	237.928193
2070	4.5	National Center for Atmospheric Research	NCAR	11.7258793	14.89524904	42.31985848	753.6378974	32.6177257	-2.867202469	35.48492818	7.023612956	18.84496689	21.44865232	3.241680721	613.7715307	101.2923469	12.72803272	51.30718443	276.9620753	51.66494445	63.79723249	258.8479543
2070	4.5	Community Earth System Model Contributors	NSF-DOE-NCAR	14.36117669	14.85412914	40.80619174	819.2250304	36.03099398	-0.764027125	36.79502111	9.468100454	21.75467809	24.9835809	5.217091642	600.8103644	117.1790033	12.85078875	55.48599772	279.0796646	51.42480236	69.21721503	271.2840826
2070	4.5	Centre National de Recherches MŽtŽorologiques / Centre EuropŽen de Recherche et Formation AvancŽe en Calcul Scientifique	CNRM-CERFACS	12.05335549	14.60133063	41.39428196	749.7841059	32.77840048	-2.802852429	35.58125291	5.564095695	19.81757741	21.67939914	3.562400584	623.2777917	109.8337579	10.34152584	56.67021712	292.1608123	46.34032985	57.68758447	280.8347147
2070	4.5	NOAA Geophysical Fluid Dynamics Laboratory	NOAA GFDL	11.62772874	15.07101327	43.6997775	724.7808691	31.84294188	-2.937446332	34.78038821	9.154756636	17.81405204	20.60699034	3.179803579	623.3842584	105.9353689	12.72378697	55.29331845	279.1170153	53.38348104	75.46484398	248.1218949
2070	4.5	NOAA Geophysical Fluid Dynamics Laboratory	NOAA GFDL	12.6040373	15.3779788	40.21056976	820.8357549	35.59081123	-2.922514442	38.51332568	5.854097849	21.24070838	23.23520984	3.52717839	595.8713358	101.0529583	8.839953117	56.23785552	270.9357397	40.59080526	49.19284083	260.7196489
2070	4.5	NASA Goddard Institute for Space Studies	NASA GISS	11.08705056	14.86974453	41.33911519	772.330012	32.0124502	-4.228856761	36.24130698	4.406165709	19.50165943	20.89533266	2.082348438	601.3135996	95.45677108	10.98876969	51.311832	266.4377429	48.55317953	56.84275173	244.8326337
2070	4.5	National Institute of Meteorological Research/Korea Meteorological Administration	NIMR/KMA	13.47771668	15.11525739	42.6803564	746.9413491	34.27573343	-1.473329506	35.74906293	7.49301544	21.65763358	23.1666246	5.024414068	583.4759188	98.19249399	7.734479088	54.18711299	260.7262268	40.23717604	46.52868573	250.114719
2070	4.5	Met Office Hadley Centre (additional HadGEM2-ES realizations contributed by Instituto Nacional de Pesquisas Espaciais)	MOHC (additional realizations by INPE)	12.600282	15.04108781	41.84696874	785.8430155	33.65213065	-2.625082225	36.27721288	5.488198805	20.82095786	22.62562301	3.586650402	607.959779	107.6216497	11.1305419	56.32220265	292.0316936	45.43300683	54.63722148	266.0770813
2070	4.5	Met Office Hadley Centre (additional HadGEM2-ES realizations contributed by Instituto Nacional de Pesquisas Espaciais)	MOHC (additional realizations by INPE)	12.48669271	15.10778955	41.53646194	803.8960381	33.17134296	-3.542427615	36.71377058	4.310854173	20.71240895	22.50961832	3.031537161	620.7436643	115.9128963	11.02089388	60.15924535	305.5203497	45.53451018	54.92919761	296.2191406
2070	4.5	Institute for Numerical Mathematics		11.05668865	14.99652924	41.44548083	750.0377009	32.69822275	-3.731111193	36.42933395	4.976679663	19.12152436	20.78311307	2.655006996	588.1173741	98.47516535	9.543025606	56.22769784	265.7118032	39.08636217	47.80292538	260.6765694
2070	4.5	Institut Pierre-Simon Laplace	INM	12.7952918	14.07670936	41.57254907	731.1336591	32.8252963	-1.23128102	34.05657731	7.830588548	19.88689677	22.3006241	4.640361947	620.7442264	103.972887	13.25796228	51.61045103	279.9197972	51.16724672	63.28093717	271.2415533
2070	4.5	Atmosphere and Ocean Research Institute (The University of Tokyo), National Institute for Environmental Studies, and Japan Agency for Marine-Earth Science and Technology	MIROC	11.94799338	15.13925835	42.52593627	752.0914781	32.15967851	-3.58671379	35.74639229	6.575360491	19.38054828	21.38889706	3.080251278	615.7690192	103.8714195	12.26662122	54.17814589	286.8337459	47.12034014	57.33578511	267.2360279
2070	4.5	Meteorological Research Institute	MRI	10.71806816	14.56290369	42.3024771	744.6569156	30.3950797	-4.243199028	34.63827873	3.659364373	18.20643081	20.01038913	1.957613848	630.549759	107.7372897	13.74244436	54.97191683	294.1694234	54.17439872	66.92209345	266.613529
2070	4.5	Japan Agency for Marine-Earth Science and Technology, Atmosphere and Ocean Research Institute (The University of Tokyo), and National Institute for Environmental Studies	MIROC	13.23492793	15.06938225	40.88606855	762.4163026	34.46757441	-2.586509277	37.05408369	9.654927463	20.17794123	23.04190935	4.356396134	554.0387021	91.56603638	9.796311578	54.08691815	243.5949195	45.65651274	61.76761987	230.1797926
2070	4.5	Max-Planck-Institut fŸr Meteorologie (Max Planck Institute for Meteorology)	MPI-M	11.76430634	14.52000337	41.76909872	744.9219652	31.78425723	-3.244598329	35.02885556	6.173922715	18.89124638	21.22521019	3.090894957	594.7618552	93.11214763	14.28678555	48.340341	255.2658797	54.72120364	64.65953859	236.764295
2070	4.5	Japan Agency for Marine-Earth Science and Technology, Atmosphere and Ocean Research Institute (The University of Tokyo), and National Institute for Environmental Studies	MIROC	13.56890959	15.05614926	40.86004195	763.3153569	35.0900147	-1.951221699	37.0412364	9.294610289	20.59754723	23.39661396	4.711018025	564.6864363	94.57647734	10.15028763	56.14257565	261.4841711	47.89773121	62.00613541	246.4841352
2070	4.5	Norwegian Climate Centre	NCC	12.00606659	15.23915748	41.93988629	774.2023146	33.20167318	-3.426574816	36.62824799	7.688111895	19.00391705	21.87785492	2.951834245	561.6410726	93.37238229	10.71685025	52.90753787	246.1321684	50.08040616	62.00975925	217.7509359
2070	6	Beijing Climate Center, China Meteorological Administration	BCC	11.96680191	14.98236298	41.77552506	770.7910484	33.1530348	-3.017338214	36.17037302	5.623708634	20.16436898	21.88611719	3.088162128	598.7961561	103.6364202	9.330869602	56.3605762	277.689498	44.34427661	51.60867329	250.9005896
2070	6	National Center for Atmospheric Research	NCAR	11.83618242	14.84215781	41.21774912	767.6521206	33.04707401	-3.256926556	36.30400058	5.532692685	19.37861376	21.70471637	3.048250872	604.3135756	96.90206068	11.76727303	51.51551597	268.4224343	50.87894227	61.12328226	255.1449057
2070	6	NOAA Geophysical Fluid Dynamics Laboratory	NOAA GFDL	11.71511921	15.05467859	43.40610613	729.0367915	31.91860714	-2.96745004	34.88605719	7.699649177	18.36351424	20.83847607	3.286886209	620.2267231	109.9035078	11.95158648	56.18115865	286.5805078	45.92214129	62.26042601	263.5728296
2070	6	NASA Goddard Institute for Space Studies	NASA GISS	11.16733228	14.81696715	41.78383115	759.3529438	31.76291724	-3.950821047	35.7137383	4.782615144	19.16175455	20.7429363	2.20000299	612.0865416	97.80115532	11.54920886	51.19575104	269.2498296	50.79699329	60.23761855	246.6901439
2070	6	National Institute of Meteorological Research/Korea Meteorological Administration	NIMR/KMA	12.73533392	15.34887119	42.46574656	745.1987866	33.27648332	-3.217285591	36.49376891	6.517149647	21.05790746	22.17013582	4.046390714	577.2412783	102.3775968	7.834056905	56.46766741	260.5536579	38.27962159	45.19157308	235.2346764
2070	6	Met Office Hadley Centre (additional HadGEM2-ES realizations contributed by Instituto Nacional de Pesquisas Espaciais)	MOHC (additional realizations by INPE)	13.01341139	15.04836568	41.91334674	778.8679345	33.78199442	-2.46483322	36.24682763	6.125525537	21.26693217	22.88820837	3.988294484	591.7963833	102.2486336	10.44743042	56.51829101	282.8204346	42.75839881	52.37978544	256.8940237
2070	6	Institut Pierre-Simon Laplace	IPSL	12.85113399	14.19572355	41.25695111	718.2374076	32.71194909	-1.838845635	34.55079473	7.495893383	19.70185098	22.19909842	4.734109929	608.9539067	104.3916257	12.85574014	53.27999556	284.3157763	52.61221341	64.81107005	269.9186371
2070	6	Atmosphere and Ocean Research Institute (The University of Tokyo), National Institute for Environmental Studies, and Japan Agency for Marine-Earth Science and Technology	MIROC	11.86834718	15.00560329	43.01678879	732.4678762	31.87061221	-3.196884457	35.06749667	6.7421635	18.38458951	21.09413807	3.295078117	602.6950355	99.62337196	13.87998278	50.04648417	266.1755827	53.94497267	64.51853181	254.4507313
2070	6	Meteorological Research Institute	MRI	10.93226307	14.53677029	42.51929877	740.7157122	30.79716312	-3.566312656	34.36347577	4.515200985	18.36437097	20.33856517	2.377598182	625.4678698	108.9959456	13.61685384	53.34473218	285.612046	51.93880138	63.64261538	274.7416909
2070	6	Japan Agency for Marine-Earth Science and Technology, Atmosphere and Ocean Research Institute (The University of Tokyo), and National Institute for Environmental Studies	MIROC	13.5267431	15.14084243	41.97807495	745.4841638	34.36288016	-1.921392608	36.28427277	10.59536894	20.04747906	23.20544154	4.908465591	522.5621853	84.25826128	10.87678949	53.29650237	229.711863	42.49779341	56.27132145	212.0132994
2070	6	Japan Agency for Marine-Earth Science and Technology, Atmosphere and Ocean Research Institute (The University of Tokyo), and National Institute for Environmental Studies	MIROC	13.24206563	15.08139164	41.40939081	764.6703051	34.3977934	-2.23640941	36.63420282	8.010284682	20.42206296	23.03734447	4.266561022	561.527107	98.40561874	10.72347601	56.19202742	263.5792999	46.79552223	56.50812673	247.3659838
2070	6	Norwegian Climate Centre	NCC	12.02858731	15.02696241	41.59380801	774.3014975	33.01031896	-3.385698397	36.39601736	6.28700561	19.76940846	21.86244025	2.949945185	571.7027257	101.5617548	10.78267733	54.71038249	268.7715068	43.45579037	54.2598041	253.9989715
2070	8.5	Commonwealth Scientific and Industrial Research Organization (CSIRO) and Bureau of Meteorology (BOM), Australia	CSIRO-BOM	13.85582884	15.36633418	41.17016752	791.3507481	36.44585053	-1.315206966	37.76105749	7.193179291	22.64096871	24.10358896	5.088479265	556.7606831	101.6614282	5.093729444	58.7966523	261.3670123	33.38079007	44.80225563	241.8287228
2070	8.5	Beijing Climate Center, China Meteorological Administration	BCC	13.27208379	14.93111717	42.1934776	776.3468065	34.57144342	-1.05797065	35.62941407	6.594209833	21.81467375	23.57963992	4.900612745	602.8722447	109.4449189	10.14391303	56.67375343	279.6074534	41.09717388	47.18341645	257.3486898
2070	8.5	National Center for Atmospheric Research	NCAR	13.15407149	15.00109761	41.77736959	775.2322784	34.6182316	-1.581935823	36.20016743	8.090435698	20.64776211	23.19684379	4.464218883	620.7630034	106.8936409	12.21313671	54.28773807	291.6599691	50.87171851	63.69154318	266.9167354
2070	8.5	Centre National de Recherches MŽtŽorologiques / Centre EuropŽen de Recherche et Formation AvancŽe en Calcul Scientifique	CNRM-CERFACS	13.30714582	14.46519321	41.53414281	744.9739811	33.91980194	-1.199881597	35.11968354	7.558277222	21.36808172	22.9523256	4.962624034	639.5681294	110.0868525	10.36959564	57.37987344	295.9900972	44.67294559	54.80849868	278.4299212
2070	8.5	NOAA Geophysical Fluid Dynamics Laboratory	NOAA GFDL	14.18157693	15.69909583	40.87874932	833.2885644	37.22137108	-1.453513208	38.67488429	6.323246187	23.94948592	25.06890715	5.005912359	614.3618098	108.0046285	8.816487867	60.33757793	288.634698	37.64406253	41.88949087	282.8526067
2070	8.5	NASA Goddard Institute for Space Studies	NASA GISS	11.84895077	14.90054806	40.50935466	794.7598017	33.16141029	-3.960577903	37.1219882	4.600669952	20.50239595	21.94673436	2.562949342	595.3622284	94.83269348	10.24069224	52.29276493	262.7576693	45.22003755	52.05352039	242.3110999
2070	8.5	National Institute of Meteorological Research/Korea Meteorological Administration	NIMR/KMA	14.89296955	15.22960813	42.61566269	720.8230737	35.58705583	-0.539029816	36.12608565	9.495346618	22.65845741	24.20138854	6.577567286	620.1668999	105.9185892	7.862856254	53.31390889	276.306316	44.43548252	56.28616363	269.4269193
2070	8.5	Met Office Hadley Centre (additional HadGEM2-ES realizations contributed by Instituto Nacional de Pesquisas Espaciais)	MOHC (additional realizations by INPE)	14.47664119	15.1404052	41.69732122	810.5413265	35.60444308	-1.061094566	36.66553765	6.989486285	22.97628698	24.80287057	5.301000644	593.136187	108.9296162	10.59125973	59.25859175	291.2259936	41.60650856	53.3884085	272.5449511
2070	8.5	Met Office Hadley Centre (additional HadGEM2-ES realizations contributed by Instituto Nacional de Pesquisas Espaciais)	MOHC (additional realizations by INPE)	14.3841184	15.18433477	41.82947695	807.6549481	35.43562245	-1.19158504	36.62720749	6.465929344	22.93742141	24.6450843	5.192277121	621.5329195	108.2064751	10.45424755	60.38888725	302.1206989	43.78890842	53.2126344	289.0333202
2070	8.5	Institute for Numerical Mathematics		12.10155603	14.69686043	39.6588784	772.6622246	34.63714972	-2.636489542	37.27363926	4.461089385	20.61320049	22.28791695	3.542297251	647.3216127	115.1944793	7.625285542	62.03593609	307.311985	35.07257245	45.58734886	303.3783024
2070	8.5	Institut Pierre-Simon Laplace	INM	14.66597369	13.76204079	40.70074657	736.7532754	34.74985707	0.808272637	33.94158444	8.747573743	22.38208472	24.29833857	6.556161522	646.6262423	110.1030342	11.78412448	55.71351439	302.5903867	46.33124036	55.70209178	292.5806394
2070	8.5	Atmosphere and Ocean Research Institute (The University of Tokyo), National Institute for Environmental Studies, and Japan Agency for Marine-Earth Science and Technology	MIROC	13.04777945	15.1875432	42.39361842	768.4956552	33.28633944	-2.674597252	35.9609367	7.850453081	19.78560969	22.65845621	3.954603551	618.5972277	104.4602275	13.45778766	54.65219664	288.1570928	51.87621542	63.72451652	258.7777379
2070	8.5	Meteorological Research Institute	MRI	11.85157417	14.53564228	42.27320782	765.5844248	31.83719277	-2.706237068	34.54342984	4.446118826	20.07594712	21.49267239	3.10783989	658.2027316	113.9376532	12.61380407	57.66446273	311.234198	48.92261969	58.0118283	293.8123856
2070	8.5	Japan Agency for Marine-Earth Science and Technology, Atmosphere and Ocean Research Institute (The University of Tokyo), and National Institute for Environmental Studies	MIROC	14.77574415	15.15575997	41.51784584	765.063474	36.15905421	-0.527191944	36.68624615	10.60943753	21.79767181	24.70955214	6.04974127	533.9161733	99.57059309	10.17707773	59.45385617	254.6149044	41.13294583	54.19059237	244.0229031
2070	8.5	Max-Planck-Institut fŸr Meteorologie (Max Planck Institute for Meteorology)	MPI-M	13.24784982	14.60126834	40.90038705	787.1488337	33.89539784	-2.041908555	35.93730639	7.24129023	21.14653881	23.28341506	4.243585528	563.7041489	91.02913423	12.69920945	49.88281307	245.6642986	49.41821248	58.30729671	227.0973054
2070	8.5	Japan Agency for Marine-Earth Science and Technology, Atmosphere and Ocean Research Institute (The University of Tokyo), and National Institute for Environmental Studies	MIROC	14.64896657	15.20268977	40.70008956	789.089397	36.35763936	-1.194650353	37.55228971	10.34993861	22.42975773	24.6879927	5.596014378	554.1283532	92.65375001	9.974130817	53.71893353	249.6083504	47.589095	57.55682729	220.8373698
2070	8.5	Norwegian Climate Centre	NCC	13.12731319	15.22531095	40.49892036	812.0853094	34.84345256	-3.02961621	37.87306877	8.969607397	20.19497626	23.50922245	3.69227373	560.0000478	96.8710966	10.33433796	55.23683104	243.1819693	45.22846926	62.54973509	214.761317
