# Supplementary material for: Predicting the current and future distribution of the western black-legged tick, Ixodes pacificus, across the Western US using citizen science collections
Source: PLoS One. 2021 Jan 5;16(1):e0244754. doi: 10.1371/journal.pone.0244754 (PMC7785219; doi:10.1371/journal.pone.0244754)
Supplement: S3 Table — (CSV) [file pone.0244754.s003.csv]

NI – Not Included, Max < 10% – Maximum percent contribution of preliminary model was < 10, Removed – Removed due to correlation > +/- 0.8 Spearman correlation. FC < 0.5% - Removed due to low final contribution
Variable	Suitable Habitat Model	Climate Niche
	Percent Contribution	Percent Contribution
BIO1- Annual Mean Temperature	Removed	Removed
BIO2- Mean Diurnal Range (Mean of monthly (max temp - min temp))	FC < 0.5%	0.70%
BIO3- Isothermality (BIO2/BIO7) (* 100)	30.40%	33.60%
BIO4- Temperature Seasonality (standard deviation *100)	13.20%	45.50%
BIO5- Max Temperature of Warmest Month	Max < 10%	Max < 10%
BIO6- Min Temperature of Coldest Month	Removed	4.50%
BIO7- Temperature Annual Range (BIO5-BIO6)	Removed	Removed
BIO8- Mean Temperature of Wettest Quarter	Max < 10%	Max < 10%
BIO9- Mean Temperature of Driest Quarter	Max < 10%	Max < 10%
BIO10- Mean Temperature of Warmest Quarter	Max < 10%	Max < 10%
BIO11- Mean Temperature of Coldest Quarter	Removed	Removed
BIO12- Annual Precipitation	Removed	Removed
BIO13- Precipitation of Wettest Month	Removed	Max < 10%
BIO14- Precipitation of Driest Month	1.60%	5.90%
BIO15- Precipitation Seasonality (Coefficient of Variation)	FC < 0.5%	3.50%
BIO16- Precipitation of Wettest Quarter	Removed	Removed
BIO17- Precipitation of Driest Quarter	Removed	Max < 10%
BIO18- Precipitation of Warmest Quarter	Removed	Removed
BIO19- Precipitation of Coldest Quarter	FC < 0.5%	6.30%
Avg. Vapor Pressure (Winter)	Max < 10%	NI
Avg. Vapor Pressure (Spring)	36.70%	NI
Avg. Vapor Pressure (Summer)	FC < 0.05%	NI
Avg. Vapor Pressure (Fall)	Removed	NI
Avg. Snow Water Equivalent (Winter)	FC < 0.5%	NI
Avg. Snow Water Equivalent (Spring)	Removed	NI
Avg. Snow Water Equivalent (Summer)	FC < 0.5%	NI
Avg. Snow Water Equivalent (Fall)	Removed	NI
Avg. Day Length (Winter)	Removed	NI
Avg. Day Length (Spring)	Removed	NI
Avg. Day Length (Summer)	1.90%	NI
Avg. Day Length (Fall)	Removed	NI
Avg. Solar Radiation (Winter)	Removed	NI
Avg. Solar Radiation (Spring)	Max < 10%	NI
Avg. Solar Radiation (Summer)	Max < 10%	NI
Avg. Solar Radiation (Fall)	Removed	NI
Elevation	FC < 0.5%	NI
Land Cover- Forest	5.60%	NI
Land Cover- Scrub	5.50%	NI
Land Cover- Urban Low Density	5.00%	NI
Land Cover- Urban High Density	FC < 0.5%	NI
Number Predictors Included in Final Model	8/42	7/19
